# Supplementary material for: Exposure to Chlorpyrifos Alters Proliferation, Differentiation and Fatty Acid Uptake in 3T3-L1 Cells
Source: Int J Mol Sci. 2023 Nov 7;24(22):16038. doi: 10.3390/ijms242216038 (PMC10671786; doi:10.3390/ijms242216038)
Supplement: Supplementary file 1 [file ijms-24-16038-s001.zip]

Archive with 1 entries (1 files):
- ijms-2654838-supplementary.pdf
